# Supplementary material for: Repetitive Sequence Barcode Probe for Karyotype Analysis in Tripidium arundinaceum
Source: Int J Mol Sci. 2022 Jun 16;23(12):6726. doi: 10.3390/ijms23126726 (PMC9224303; doi:10.3390/ijms23126726)
Supplement: Supplementary file 1 [file ijms-23-06726-s001.zip]

Archive with 1 entries (1 files):
- ijms-1759696-supplementary.pdf
